# Supplementary material for: Effects of age and axial length on choroidal stratified structure in normal eyes
Source: Sci Rep. 2024 Jan 30;14:2527. doi: 10.1038/s41598-024-52627-x (PMC10827798; doi:10.1038/s41598-024-52627-x)
Supplement: Supplementary file 2 — Supplementary Information 2. [file 41598_2024_52627_MOESM2_ESM.xlsx]

## Sheet: Sheet1
Patient no.	Age (years)	Sex (0:male, 1:female)	Eye (0:right, 1:left)	BCVA (LogMAR)	spherical equivalent (diopters)	Axial length (mm)	Choroidal layer	Total Choroid - Choroidal area (μ㎡)	Total Choroid - Luminal area (μ㎡)	Total Choroid - Stromal area (μ㎡)	Total Choroid - L/C ratio (%)	Choriocapillaris - Choroidal area (μ㎡)	Choriocapillaris - Luminal area (μ㎡)	Choriocapillaris - Stromal area (μ㎡)	Choriocapillaris - L/C ratio (%)	Sattler's layer - Choroidal area (μ㎡)			Sattler's layer - L/C ratio (%)	Haller's layer - Choroidal area (μ㎡)			Haller's layer - L/C ratio (%)
1	85	1	1	0.0457575	-1.875	21.84		472719	335462	137257	70.96	52715.5	41750.7	10964.8	79.2	78704.6	52196.9	26507.7	66.32	341299	241537	99761.8	70.77
2	86	1	0	0	-0.75	22.95		319549	208896	110653	65.37	47923.2	37169.2	10754	77.56	52899.8	32649.8	20250.1	61.72	218726	138858	79867.9	63.485
3	82	1	1	0.30103	2	23.77		210140	135890	74250.2	64.665	28753.9	21597.1	7156.85	75.11	55203.8	40205	14998.9	72.83	126182	74113.2	52069.2	58.735
4	82	1	1	0.30103	2	23.29		322836	220600	102236	68.335	47923.2	38307.4	9615.79	79.935	72591.4	39478.8	33112.5	54.385	202322	142758	59563.6	70.56
5	82	0	1	0	-0.75	24.11		271519	167439	104079	61.67	38338.6	29643.4	8695.19	77.32	56862.7	31240.4	25622.3	54.94	176317	106549	69768.8	60.43
6	81	0	0	0.09691	-2.5	25.75		128164	71746.6	56417.3	55.98	28753.9	21165.8	7588.16	73.61	48906.2	33270.9	15635.3	68.03	50503.7	17310.1	33193.5	34.275
7	79	1	1	0	1.75	23.06		385060	252457	132603	65.565	47923.2	33608.5	14314.7	70.13	71577.6	48869.6	22708	68.275	265559	169958	95601.3	64
8	80	0	1	0.221849	3	22.18		442813	301425	141389	68.07	28753.9	20490	8263.88	71.26	61808.6	37109.9	24698.7	60.04	352251	243810	108440	69.215
9	78	1	0	0.221849	1.25	22.03		658360	457421	200940	69.48	52715.5	40764.9	11950.6	77.33	102328	67894.8	34433.5	66.35	503316	348748	154568	69.29
10	79	1	0	0.0457575	1	23.03		495345	336922	158423	68.02	52715.5	38492.9	14222.6	73.02	114248	84474.7	29772.9	73.94	328381	213957	114425	65.155
11	78	0	0	-0.0791812	4	22.65		405827	280212	125614	69.045	47923.2	35252.3	12670.9	73.56	99379.2	73828.8	25550.4	74.29	258524	171195	87329.5	66.22
12	79	1	0	0.09691	1	22.78		175611	110331	65280	62.83	28753.9	21533.8	7220.11	74.89	34160.6	22769.8	11390.9	66.655	112696	66006.2	46690.1	58.57
13	78	1	1	0.0457575	1.5	23.75		438420	314327	124093	71.695	47923.2	39967.9	7955.25	83.4	99563.5	61689.6	37874	61.96	290934	212673	78261.2	73.1
14	76	1	1	0.221849	0.875	23.43		458097	315156	142940	68.8	38338.6	27895.1	10443.4	72.76	92313.6	59043.8	33269.8	63.96	327444	228229	99215.7	69.7
15	76	1	0	-0.0791812	0.25	23.77		389238	249830	139407	64.185	50319.4	42036.8	8282.57	83.54	83220.5	56007.4	27213.1	67.3	255698	151923	103775	59.415
16	75	1	1	0	1	22.77		443244	286433	156810	64.625	47923.2	41194.8	6728.42	85.96	87337	52948	34388.9	60.625	307983	192474	115509	62.495
17	75	0	1	0.221849	-1.25	23.74		291441	191232	100209	65.62	47923.2	37418.4	10504.8	78.08	50073.6	30134.3	19939.3	60.18	193444	123688	69755.9	63.94
18	77	1	1	0.0457575	-0.375	23.04		268923	164275	104648	61.085	43130.9	31947	11183.8	74.07	63068.2	48758	14310.2	77.31	162724	83428.5	79295.3	51.27
19	76	1	0	-0.0791812	1	22.86		472627	318828	153800	67.46	50319.4	44142.7	6176.7	87.725	86999	53078.1	33920.9	61.01	335309	221455	113854	66.045
20	76	1	1	0.154902	1.25	22.64		326200	206177	120023	63.205	47923.2	36709.2	11214	76.6	74603.5	43255.1	31348.4	57.98	203674	126105	77569.1	61.915
21	74	1	0	0.30103	-4.875	25.13		427868	292362	135506	68.33	38338.6	29582	8756.53	77.16	95477.8	61812.3	33665.5	64.74	294052	200984	93067.4	68.35
22	74	0	0	-0.0791812	0.75	23.53		193014	129147	63866.9	66.91	43130.9	35511.8	7619.07	82.335	64465.9	44175.3	20290.6	68.525	85417	49460.7	35956.3	57.905
23	75	1	1	0.0457575	-0.125	23.51		386857	267018	119839	69.02	47923.2	36771.5	11151.7	76.73	117719	67464.8	50254.3	57.31	221215	162792	58422.8	73.59
24	73	1	0	0	-3.125	25.19		180787	123986	56801.3	68.58	19169.3	13056.2	6113.08	68.11	56279	40796.7	15482.4	72.49	105339	70134.6	35204.3	66.58
25	74	1	0	0	0.25	23.53		409252	259922	149330	63.515	47923.2	36646.9	11276.3	76.47	68505.6	42637.9	25867.7	62.24	292823	180643	112181	61.69
26	73	1	0	0.0457575	2.375	22.64		532270	367181	165089	68.985	52715.5	45957.4	6758.13	87.18	92375	66168.2	26206.8	71.63	387180	254996	132183	65.86
27	75	1	1	-0.0791812	2.75	22.13		425564	307415	118149	72.24	45527	37978.7	7548.38	83.42	89871.4	60532.9	29338.5	67.355	290166	208745	81420.5	71.94
28	74	0	0	-0.0791812	-0.75	25.03		383048	269722	113326	70.415	43130.9	28815.7	14315.1	66.81	66355.2	54530.7	11824.5	82.18	273562	186378	87184.1	68.13
29	73	1	1	0.0457575	0.25	22.38		524959	350039	174920	66.68	57507.8	48904.7	8603.17	85.04	77737	37111.6	40625.3	47.74	389714	264012	125702	67.745
30	74	1	1	-0.0791812	-1.375	24.32		315372	212997	102374	67.55	43130.9	30260.6	12870.3	70.16	70103	45037.7	25065.3	64.245	202138	137747	64390.9	68.145
31	71	1	1	-0.0791812	2	22.11		448712	314757	133955	70.145	43130.9	35369.5	7761.4	82.005	121175	84065.2	37109.9	69.375	284406	195301	89104.3	68.67
32	74	1	1	0	0.625	23.27		349870	239340	110531	68.41	38338.6	27803.1	10535.4	72.52	66985	37049.4	29935.6	55.31	244547	174496	70050.4	71.355
33	72	1	0	0	1.75	22.73		570947	389437	181509	68.225	50319.4	44318.8	6000.58	88.075	99102.7	61096.8	38005.9	61.65	421524	283981	137543	67.37
34	72	1	0	0.0457575	1.625	22.68		375613	250245	125368	66.625	28753.9	22025.5	6728.42	76.6	63114.2	47099	16015.2	74.625	283745	181072	102673	63.815
35	72	0	1	0.0457575	0.25	23.26		277816	176364	101453	63.48	43130.9	35759.8	7371.07	82.91	63667.2	40686.5	22980.7	63.905	171018	100636	70382.6	58.845
36	72	1	0	0	1.25	21.94		474870	331177	143693	69.74	28753.9	19199	9554.93	66.77	91023.4	76432.3	14591	83.97	355092	235551	119542	66.335
37	72	0	0	0	-2.75	24.24		430694	297523	133171	69.08	38338.6	29076	9262.6	75.84	75018.2	52977.9	22040.4	70.62	317338	215472	101865	67.9
38	71	1	1	-0.0791812	1.75	22.82		551332	382095	169236	69.3	28753.9	23500.6	5253.34	81.73	108810	76798.3	32012	70.58	413768	281776	131992	68.1
39	70	1	0	0	0	24.52		365507	239754	125752	65.595	47923.2	36311.4	11611.8	75.77	80916.5	54064.3	26852.1	66.815	236667	149325	87341.9	63.095
40	72	1	1	0	-1.75	23.2		364431	235331	129101	64.575	43130.9	31580.4	11550.4	73.22	85478.4	55180.6	30297.8	64.555	235822	148214	87607.9	62.85
41	70	1	1	0.0457575	-2	23.16		481321	325755	155566	67.68	47923.2	35436.8	12486.4	73.945	132925	86920	46005.5	65.39	300472	203390	97082.6	67.69
42	70	1	1	0	2.5	22.28		505897	349194	156703	69.025	55111.7	42766.7	12345	77.6	74787.8	52160.8	22627.1	69.745	375997	254306	121692	67.635
43	70	0	1	0	0.25	23.3		351268	229202	122066	65.25	28753.9	20398	8355.89	70.94	97889.3	60529.8	37359.4	61.835	224625	148264	76361.1	66.005
44	69	1	0	-0.0791812	-0.125	23.42		435441	280504	154936	64.42	43130.9	35664.9	7465.96	82.69	110147	65261.8	44884.7	59.25	282163	179498	102665	63.615
45	71	0	0	0	0.25	23.42		211953	142956	68997.1	67.445	38338.6	28355.2	9983.36	73.96	58260.5	40057	18203.5	68.755	115354	74622.2	40731.4	64.69
46	70	1	1	-0.0791812	1	22.47		397578	256328	141251	64.47	52715.5	41381.7	11333.8	78.5	75202.6	49520.9	25681.7	65.85	269660	165437	104224	61.35
47	71	1	1	0	1.5	23.16		532531	367703	164828	69.05	45527	36132.5	9394.5	79.365	150098	106232	43866.1	70.775	336906	225357	111550	66.89
48	71	0	1	-0.0791812	2	25		465439	325617	139822	69.96	47923.2	39354.5	8568.67	82.12	54988.8	32657.8	22331	59.39	362527	253624	108903	69.96
49	71	1	1	0.30103	0.375	23.78		463365	317338	146028	68.485	50319.4	43123.7	7195.67	85.7	96199.7	65175.3	31024.4	67.75	316846	209261	107585	66.045
50	69	1	0	0.0457575	-0.25	23.48		380145	277755	102390	73.075	43130.9	36803.6	6327.3	85.33	68183	47104.3	21078.8	69.085	268831	193840	74990.3	72.105
51	69	0	0	-0.0791812	2.125	23.82		629668	439695	189972	69.83	50319.4	40094.5	10224.9	79.68	127442	98570	28872	77.345	451907	301038	150869	66.615
52	69	1	0	-0.176091	-1.25	22.73		529889	376397	153492	71.035	43130.9	36512.4	6618.43	84.655	91653.1	65793.2	25859.9	71.785	395105	273433	121673	69.205
53	69	1	1	0.0457575	-1.5	24.35		156918	101591	55326.7	64.74	43130.9	35479.5	7651.42	82.26	38584.3	29123.4	9460.88	75.48	75202.6	36984.6	38217.9	49.18
54	69	0	1	-0.0791812	0	24.59		527094	365169	161925	69.28	55111.7	45905.3	9206.41	83.295	99102.7	69981.4	29121.3	70.615	372879	249270	123610	66.85
55	70	0	1	-0.0791812	0	24.53		341007	235100	105907	68.94	52715.5	39937.3	12778.2	75.76	104079	63249	40830.3	60.77	184212	131915	52297.9	71.61
56	69	0	0	-0.0791812	0	24.15		199388	125614	73774.1	63	35942.4	26958.6	8983.8	75.005	36741.1	29363.5	7377.62	79.92	126705	69364.5	57340.2	54.745
57	69	1	0	-0.0791812	3.25	22.91		507372	341576	165796	67.33	52715.5	42947.3	9768.19	81.47	116260	74586.5	41673.3	64.155	338396	224018	114378	66.2
58	69	1	1	0.522879	-0.5	23.35		373801	247757	126044	66.28	43130.9	33100.8	10030.1	76.745	99456	55854.5	43601.5	56.16	231214	158162	73052.1	68.405
59	68	0	1	0	-1.25	25.07		217206	144860	72345.6	66.7	47923.2	37387.3	10535.9	78.015	84234.2	55127.1	29107.1	65.445	85048.3	52240.9	32807.4	61.425
60	68	1	0	-0.0791812	-2.75	24.25		367165	238572	128594	64.98	45527	36553.7	8973.38	80.29	85939.2	63852.8	22086.4	74.3	235699	138155	97544.1	58.615
61	69	1	0	-0.0791812	0.75	22.82		329088	219341	109747	66.65	38338.6	33300.9	5037.69	86.86	101376	67800.3	33575.7	66.88	189373	118349	71024.5	62.495
62	69	0	1	-0.0791812	-3.5	24.48		474486	338074	136412	71.25	47923.2	35482.3	12440.9	74.04	94402.6	77230.7	17171.8	81.81	332160	225371	106789	67.85
63	69	0	0	-0.0791812	-1.125	23.51		277002	193213	83788.8	69.75	47923.2	38678.8	9244.39	80.71	53913.6	27164.4	26749.2	50.385	175165	127389	47776.4	72.725
64	69	0	0	0.09691	-1.75	24.11		352666	234148	118518	66.395	47923.2	39366.5	8556.69	82.145	110976	75519.2	35456.8	68.05	193766	119399	74367.5	61.62
65	69	0	0	0	-0.625	24.82		466084	306570	159514	65.775	50319.4	36169.6	14149.8	71.88	98042.9	57472.7	40570.1	58.62	317722	213112	104610	67.075
66	67	1	1	-0.0791812	-3.625	24.59		323205	212982	110223	65.9	47923.2	39843.3	8079.85	83.14	72591.4	38752.9	33838.5	53.385	202691	134404	68286.5	66.31
67	68	0	1	0.0457575	-0.375	24.15		397486	263485	134001	66.29	47923.2	34605.3	13317.9	72.21	63329.3	45593.9	17735.4	71.995	286234	183232	103001	64.015
68	67	0	0	-0.176091	0	22.85		196132	111667	84464.6	56.935	35942.4	24325.8	11616.6	67.68	49735.7	35809.7	13926	72	110454	51421.7	59032	46.555
69	67	0	0	-0.0791812	0	23.55		389361	248125	141235	63.735	55111.7	42099.8	13011.9	76.39	68090.9	52413	15677.9	76.975	266158	154345	111813	57.99
70	68	1	0	0	1.25	22.99		479754	322468	157286	67.215	43130.9	29428.2	13702.7	68.23	87582.7	56832.4	30750.3	64.89	349041	236196	112845	67.67
71	66	1	0	0	2	21.77		304466	208589	95877.1	68.51	45527	36002.8	9524.26	79.08	108657	71550.4	37106.2	65.85	150282	101020	49262.5	67.22
72	66	1	1	0	1	23.8		418007	285036	132972	68.19	52715.5	43854	8861.48	83.19	94909.4	62682.9	32226.5	66.045	270382	178493	91889.4	66.015
73	67	1	0	0.09691	-0.5	24.22		262456	176179	86277.1	67.2	43130.9	38921.3	4209.57	90.24	68689.9	45246.1	23443.9	65.87	150636	92030.8	58604.8	61.095
74	67	0	1	-0.176091	0.5	22.95		383370	250107	133263	65.24	47923.2	32257.1	15666.1	67.31	117059	83860.8	33197.8	71.64	218388	134091	84298	61.4
75	66	0	1	0.09691	0.625	24.32		317368	199404	117965	62.83	47923.2	35022.3	12900.9	73.08	68490.2	51484.1	17006.1	75.17	200955	112886	88068.5	56.175
76	66	1	1	0	-2.75	24.68		378670	250153	128517	66.09	40734.7	34003.3	6731.41	83.475	106353	70596.9	35755.8	66.38	231583	145631	85951.9	62.885
77	64	1	1	-0.176091	-4	24.91		338780	215532	123249	63.62	47923.2	36862.5	11060.7	76.92	97321	68786.5	28534.5	70.68	193536	109890	83646.3	56.78
78	66	0	0	0	-1	24.1		266542	164244	102298	61.62	38338.6	22270.9	16067.7	58.09	59566.1	41779.6	17786.4	70.14	168637	100188	68449.9	59.41
79	64	1	0	-0.176091	2	22.59		583127	401265	181862	68.815	55111.7	40959	14152.7	74.32	126182	90270.9	35911.5	71.54	401833	269791	132042	67.14
80	65	1	1	0.09691	-1.125	23.64		402094	257034	145060	63.92	47923.2	35573.4	12349.8	74.23	95846.4	64082.9	31763.5	66.86	258324	157371	100953	60.92
81	62	1	1	0.09691	-0.625	23.01		318121	196639	121482	61.82	45527	33787.9	11739.1	74.215	77890.6	45678.9	32211.6	58.645	194703	117085	77618.5	60.135
82	64	0	0	-0.176091	0.25	24.17		448850	301578	147272	67.19	59904	45961.3	13942.7	76.725	119931	75658.4	44272.5	63.085	269015	179971	89044	66.9
83	64	1	0	0	0.75	22.45		590792	387471	203320	65.59	52715.5	40817.6	11897.9	77.43	110607	67426.2	43181.1	60.96	427469	279201	148268	65.315
84	62	1	1	0.09691	2.125	22.57		567306	393124	174182	69.3	52715.5	39320.5	13395	74.59	119055	91119	27936.3	76.535	395535	262675	132860	66.41
85	63	1	1	-0.176091	-2.625	25.92		304374	197007	107366	64.73	38338.6	32687.5	5651.1	85.26	88381.4	56431.5	31949.9	63.85	177654	107889	69764.6	60.73
86	64	1	1	0	-0.75	23.28		537324	352205	185119	65.55	52715.5	38092.2	14623.3	72.26	115645	75291	40354.5	65.105	368963	238811	130152	64.725
87	62	1	0	-0.0791812	1	23.42		407501	331346	76154.9	81.31	52715.5	44022.7	8692.79	83.51	129853	100182	29671.5	77.15	224932	187110	37822.3	83.185
88	62	0	0	-0.0791812	-4.125	25.91		304328	200724	103603	65.96	57507.8	47305.9	10201.9	82.26	76308.5	47994.2	28314.3	62.895	170511	105410	65101.2	61.82
89	62	1	1	-0.176091	-0.25	23.86		573128	393016	180111	68.575	47923.2	39661.2	8261.96	82.76	110392	68796.5	41595.8	62.32	414812	284312	130500	68.54
90	62	1	1	-0.176091	-3.25	25.13		313912	192138	121774	61.205	33546.2	22086.8	11459.4	65.84	100577	72315.1	28262.2	71.9	179789	97733.2	82055.6	54.36
91	61	0	1	-0.176091	-3	25.92		208558	118963	89594.9	57.04	28753.9	18494.5	10259.4	64.32	87306.2	50838.4	36467.8	58.23	92497.9	49629.8	42868.2	53.655
92	62	1	1	-0.176091	0.125	22.51		337674	222013	115661	65.75	38338.6	31150.1	7188.48	81.25	87429.1	52343.8	35085.3	59.87	211907	138809	73097.2	65.505
93	60	1	1	-0.0791812	1	23.33		591698	390589	201108	66.02	38338.6	34405	3933.54	89.74	141020	89442	51578.1	63.425	412339	266845	145494	64.715
94	61	0	1	-0.0791812	-4.75	25.51		399575	248893	150682	62.29	47923.2	35880.1	12043.1	74.87	67829.8	45988.6	21841.2	67.8	283822	167029	116793	58.85
95	61	1	0	-0.0791812	-1.625	24.3		311808	186363	125445	59.77	43130.9	34099.3	9031.61	79.06	47339.5	31341.1	15998.4	66.205	221338	120928	100410	54.635
96	58	1	0	-0.0791812	-1.375	23.35		330532	199219	131313	60.275	45527	37293.5	8233.57	81.915	82222.1	50398	31824.1	61.295	202783	111591	91191.4	55.03
97	59	0	1	-0.0791812	1.25	22.91		486820	335370	151450	68.89	57507.8	44482.3	13025.5	77.35	109901	76842.6	33058.2	69.92	319411	214037	105374	67.01
98	59	1	1	-0.176091	0.25	24.34		527724	352312	175411	66.765	47923.2	35329	12594.2	73.72	89548.8	59706.7	29842.1	66.675	390252	255712	134539	65.525
99	58	0	1	0	-3.75	25.84		251351	157240	94110.7	62.56	47923.2	40337	7586.24	84.17	72668.2	37573.1	35095.1	51.705	130760	79364.6	51395.1	60.695
100	57	0	0	-0.0791812	-2.25	25.27		381819	259092	122726	67.855	43130.9	36126.4	7004.45	83.76	99625	57971.8	41653.2	58.19	239063	164989	74073.7	69.015
101	59	0	0	-0.176091	-0.5	23.89		366766	255713	111053	69.72	43130.9	32408.5	10722.3	75.14	110899	68347.2	42552	61.63	212736	154585	58151.4	72.665
102	56	0	0	-0.0791812	-1.25	24.4		381082	295388	85693.4	77.51	45527	36194	9333.04	79.5	122865	82503.6	40361	67.15	212690	176650	36040.3	83.055
103	57	0	1	-0.0791812	-3.875	25.46		374093	252841	121252	67.59	43130.9	31028.4	12102.5	71.94	101622	79315.8	22306	78.05	229340	142489	86851.1	62.13
104	57	0	1	-0.0791812	-4.5	25.86		221092	155843	65249.3	70.5	40734.7	29697.6	11037.1	72.905	39613.4	24209.8	15403.7	61.115	140744	101955	38789	72.44
105	57	1	0	0	-1.875	23.57		474501	303713	170788	64.005	47923.2	41194.8	6728.42	85.96	108933	70131.1	38802	64.38	317645	192382	125263	60.565
106	55	1	0	-0.0791812	-0.5	22.2		502395	345938	156457	68.86	52715.5	40058.5	12657	75.99	84971.5	64416.9	20554.6	75.81	364708	241473	123235	66.21
107	54	1	1	0	-4.875	25.82		421678	296571	125107	70.33	52715.5	44283.7	8431.85	84.005	90854.4	60963.3	29891.1	67.1	278108	191311	86797.6	68.79
108	56	0	1	0	-1	25.6		536909	369316	167593	68.785	57507.8	47737.3	9770.58	83.01	111944	70698	41245.6	63.155	367457	250808	116649	68.255
109	56	0	0	-0.0791812	-5.375	25.81		326907	208404	118502	63.77	50319.4	39148.5	11170.9	77.8	80593.9	52325.6	28268.3	64.925	195994	116793	79201	59.59
110	56	1	0	0.154902	0.25	23.45		495176	320133	175043	64.65	47923.2	38156.5	9766.75	79.62	137364	85207.2	52157.3	62.03	309888	196903	112985	63.54
111	56	0	0	-0.0791812	2.25	25.57		339456	220462	118994	64.945	38338.6	31686.8	6651.74	82.65	95232	60900.9	34331.1	63.95	205885	127865	78020.3	62.105
112	55	0	1	-0.176091	0.25	24		574833	377426	197407	65.66	38338.6	29704.7	8633.84	77.48	129270	83223.9	46045.9	64.38	407224	264492	142732	64.95
113	56	1	0	-0.176091	0.125	23.86		333558	219325	114232	65.755	43130.9	32714.8	10416.1	75.85	78274.6	54346	23928.5	69.43	212152	132266	79886	62.345
114	54	1	1	-0.176091	-0.375	22.88		628900	428851	200049	68.19	52715.5	40337.9	12377.6	76.52	51809.3	33689	18120.3	65.025	524375	354792	169583	67.66
115	53	0	0	-0.0791812	-2.25	25.23		637793	443213	194580	69.49	52715.5	43640.5	9074.98	82.785	80931.8	59387.8	21544.1	73.38	504146	340021	164125	67.445
116	52	1	0	-0.176091	0.25	23.34		606044	410342	195702	67.72	48322.6	39324.9	8997.66	81.38	104325	69078.9	35246.2	66.215	453396	301962	151434	66.6
117	52	0	1	0	-2	24.66		593004	403692	189312	68.075	52746.2	41540.3	11205.9	78.755	145183	105599	39584.1	72.735	395075	256522	138553	64.93
118	53	0	1	-0.176091	-3.25	25.24		273439	176486	96952.3	64.545	33546.2	29490.5	4055.74	87.91	66232.3	42805.9	23426.4	64.63	173660	104196	69464.1	60
119	52	1	1	0	-8.375	25.34		602389	398746	203643	66.195	52715.5	39136	13579.5	74.24	130406	97387.5	33018.9	74.68	419267	262230	157036	62.545
120	52	1	1	-0.0791812	-4.25	25.87		601144	396334	204810	65.93	52715.5	40211.4	12504.1	76.28	85340.2	63279.7	22060.4	74.15	463089	292834	170255	63.235
121	51	0	0	-0.176091	-0.5	23.62		526525	373156	153370	70.895	45527	37059	8468.03	81.4	139638	91204.4	48433.4	65.315	341361	245029	96332	71.78
122	51	0	0	0	-0.875	23.61		298307	191555	106752	64.215	38338.6	32963.5	5375.07	85.98	47370.2	39999.4	7370.81	84.44	212598	118598	94000.1	55.785
123	51	0	1	-0.0791812	-1.75	24.83		546908	365660	181248	66.855	47923.2	39412	8511.16	82.24	69795.8	43776	26019.9	62.72	429189	282471	146718	65.815
124	50	1	1	-0.0791812	-0.75	24.13		364954	252933	112020	69.305	47923.2	36709.2	11214	76.6	80593.9	54134.9	26459	67.17	236436	162089	74347.5	68.555
125	47	1	1	0	-4.25	25.75		301455	188698	112758	62.6	45527	35898.1	9628.97	78.85	67107.8	47975.4	19132.4	71.49	188820	104805	84015.7	55.505
126	47	1	1	0	-4.125	25.38		397148	262641	134508	66.13	52715.5	34465.4	18250.1	65.38	107796	87676.3	20120.2	81.335	236636	140597	96038.8	59.415
127	47	0	1	-0.176091	0	24.18		583004	397932	185073	68.255	52715.5	47644.3	5071.23	90.38	78121	46419.5	31701.5	59.42	452168	303879	148288	67.205
128	46	1	1	-0.176091	-2.5	24.11		277217	193444	83773.4	69.78	33546.2	25958.1	7588.16	77.38	86169.6	65928.4	20241.2	76.51	157501	101557	55944.5	64.48
129	45	0	0	-0.0791812	-2	25.05		569303	369423	199880	64.89	43130.9	39598.5	3532.42	91.81	87536.6	52058	35478.6	59.47	438636	277766	160870	63.325
130	43	1	1	-0.0791812	-4.25	25.59		349578	229724	119854	65.715	38338.6	29275.3	9063.24	76.36	70195.2	60715.3	9479.86	86.495	241044	139733	101311	57.97
131	41	1	1	-0.176091	-3.5	25.66		450601	295803	154798	65.645	52715.5	42699.6	10015.9	81	80716.8	55169.9	25546.9	68.35	317169	197882	119287	62.39
132	41	1	0	-0.0791812	-1.5	25.65		434888	289736	145152	66.62	52715.5	43205.6	9509.88	81.96	138778	88637.3	50140.4	63.87	243395	157854	85541	64.855
133	42	1	1	-0.176091	0.25	23.53		716390	492242	224148	68.71	52715.5	44513	8202.53	84.44	147855	113302	34553.8	76.63	515820	334432	181388	64.835
134	41	1	1	-0.176091	-0.375	23.14		413752	267464	146289	64.645	47923.2	40797	7126.18	85.13	65955.8	39843.9	26111.9	60.41	299873	186821	113052	62.3
135	39	0	1	-0.176091	-3	25.28		371067	230692	140375	62.17	43130.9	38308.8	4822.03	88.82	89564.2	55055.1	34509.1	61.47	238372	137398	100974	57.64
136	39	1	1	-0.0791812	-1.25	23.63		420495	262932	157563	62.525	52715.5	43131.8	9583.68	81.82	163200	107590	55610.4	65.925	204580	112294	92286	54.89
137	39	1	1	-0.176091	-0.25	23.6		655780	450294	205486	68.665	55111.7	48592	6519.71	88.17	161188	110083	51104.6	68.295	439480	291617	147863	66.355
138	38	1	1	-0.176091	-2.375	23.57		622787	433874	188913	69.665	43130.9	34711.7	8419.15	80.48	101053	67837.2	33216.3	67.13	478602	331193	147409	69.2
139	37	0	1	-0.176091	-2.75	25.25		463611	323528	140083	69.785	47923.2	38678.8	9244.39	80.71	129454	82947.7	46506.4	64.075	286234	201866	84367.4	70.525
140	32	0	1	-0.176091	-3.375	24.99		516925	364262	152663	70.47	45527	42431.2	3095.84	93.2	121759	78065.6	43693.1	64.115	349640	243611	106028	69.675
141	31	1	1	-0.0791812	-0.75	23.11		519629	357888	161741	68.875	57477.1	46019.1	11458.1	80.065	125860	87460	38399.8	69.49	336292	224475	111817	66.75
142	32	1	1	0	-4.5	25.18		223826	143186	80640	63.97	38338.6	33945	4393.6	88.54	62069.8	33585.9	28483.8	54.11	123418	75679.7	47737.9	61.32
143	29	1	0	0	-1.75	24.41		523576	366720	156856	70.04	43130.9	38063	5067.88	88.25	127857	91980.1	35876.6	71.94	352589	236675	115914	67.125
144	26	0	1	-0.176091	-2	25.22		446484	309519	136965	69.325	47923.2	41075	6848.23	85.71	104724	72930.1	31794.4	69.64	293837	195519	98317.8	66.54
145	26	0	1	0.154902	-2	25.91		568735	386458	182277	67.955	50319.4	42011.6	8307.73	83.49	115860	82191.4	33669.1	70.94	402555	262265	140290	65.15
146	24	1	1	0	1.875	20.12		690770	462751	228019	66.99	52715.5	47217.3	5498.23	89.57	79242.2	59637.7	19604.5	75.26	558812	355907	202905	63.69
147	20	0	0	-0.0791812	-1	24.72		389668	274207	115461	70.365	38338.6	35267.6	3070.92	91.99	108257	79812.7	28444.6	73.725	243072	158337	84734.9	65.14
148	80	0	0	0.221849	-5.5	25.84		191432	119624	71808	62.49	38338.6	25407	12931.6	66.27	38691.8	31779.5	6912.3	82.135	114401	62445.9	51955.3	54.585
149	71	0	1	0.0457575	-4.75	26.94		185933	113188	72745	60.875	28753.9	20842.3	7911.64	72.485	45818.9	30717	15101.9	67.04	111360	61604.4	49755.6	55.32
150	70	0	1	0.0457575	-7.25	27.81		162724	101437	61286.4	62.34	38338.6	28447.2	9891.35	74.2	34867.2	29675.5	5191.73	85.11	89518.1	43317.8	46200.3	48.39
151	68	1	1	0.09691	-5.5	26.21		244685	144829	99855.4	59.19	33546.2	27923.9	5622.35	83.24	61163.5	35581.9	25581.6	58.175	149975	81331.5	68643.6	54.23
152	69	0	0	0.09691	-10.125	30.14		101161	67123.2	34037.8	66.35	33546.2	27034.9	6511.33	80.59	48568.3	34405.8	14162.5	70.84	19230.7	5682.68	13548	29.55
153	67	0	0	0	-3.25	26.08		337720	230385	107336	68.275	35942.4	26536.3	9406.13	73.83	47109.1	28779	18330.2	61.09	254669	175008	79660.4	68.72
154	67	0	1	-0.0791812	-4.375	27.27		206561	123863	82698.2	59.96	43130.9	30963.7	12167.2	71.79	62177.3	40091.9	22085.4	64.48	101253	52803.5	48449.6	52.15
155	67	0	1	0.221849	-12.75	28.28		203274	136643	66631.7	67.22	38338.6	27925.8	10412.8	72.84	60364.8	35663.5	24701.3	59.08	104571	73053.2	31517.7	69.86
156	65	0	0	-0.0791812	-5.375	26.53		181371	123909	57461.8	68.32	40734.7	30901.4	9833.36	75.86	63943.7	47398.3	16545.4	74.125	76692.5	45658.9	31033.6	59.535
157	64	1	1	-0.0791812	-4	26.68		258417	162156	96261.1	62.75	38338.6	31916.9	6421.71	83.25	75709.4	42022.5	33686.9	55.505	144369	88339.2	56029.5	61.19
158	63	1	1	-0.0791812	-6.377	26.28		236728	139546	97182.7	58.95	38338.6	31855.5	6483.05	83.09	46986.2	24082.8	22903.4	51.255	151404	83635.3	67768.2	55.24
159	61	0	1	-0.0791812	-2.5	26.15		283254	173737	109517	61.34	43130.9	36833.8	6297.11	85.4	64619.5	40487.4	24132.2	62.655	175503	96439.1	79064.3	54.95
160	61	1	0	-0.0791812	-12.375	28.01		268232	168330	99901.4	62.755	43130.9	29768.9	13361.9	69.02	23239.7	15590.3	7649.34	67.085	201861	122984	78877.2	60.925
161	61	0	1	-0.0791812	-5.625	27.08		299520	200310	99210.2	66.875	43130.9	31878	11252.8	73.91	34283.5	17556.6	16726.9	51.21	222106	150610	71495.8	67.81
162	60	0	0	0	-11.25	28.84		143677	86476.8	57200.6	60.19	33546.2	25434.8	8111.48	75.82	32931.8	19324.4	13607.4	58.68	77199.4	41718.5	35480.8	54.04
163	57	0	1	-0.0791812	-4	27.12		278308	196608	81699.8	70.645	47923.2	36632.5	11290.7	76.44	62269.4	49158.6	13110.8	78.945	168115	110880	57234.8	65.955
164	55	1	0	-0.0791812	-9	28.55		142618	84940.8	57676.8	59.56	38338.6	29953.9	8384.64	78.13	42547.2	30229.8	12317.4	71.05	61731.8	24760.6	36971.2	40.11
165	54	0	0	0	-7.125	27.33		472520	332529	139991	70.375	50319.4	41221.6	9097.74	81.92	102236	69178.1	33058.1	67.665	319964	221895	98069	69.35
166	52	1	0	0.154902	-17.25	28.33		221292	144538	76753.9	65.315	43130.9	31981.5	11149.3	74.15	52823	36741.1	16082	69.555	125338	75816.7	49520.9	60.49
167	52	1	0	-0.0791812	-2.75	26.3		211922	143555	68367.4	67.74	43130.9	32995.1	10135.8	76.5	42931.2	31893.6	11037.6	74.29	125860	78580.6	47279.3	62.435
168	50	1	1	-0.0791812	-8.25	25.73		433121	293883	139238	67.85	43130.9	31334.6	11796.3	72.65	112865	86325	26540.3	76.485	277125	176224	100901	63.59
169	51	1	0	0	-8.75	27.92		234486	150282	84203.5	64.09	38338.6	28171.2	10167.4	73.48	51333.1	39136.4	12196.7	76.24	144814	82978.5	61835.6	57.3
170	49	0	1	0	-4.5	26.83		247603	152540	95063	61.605	38338.6	32254.2	6084.33	84.13	44559.4	31149.2	13410.1	69.905	164705	89138.5	75566.8	54.12
171	48	1	1	-0.0791812	-3	26.12		465101	305787	159314	65.75	57507.8	48139.8	9368.03	83.71	85893.1	68748.9	17144.3	80.04	321700	188902	132798	58.72
172	47	0	0	-0.0791812	-8.375	26.21		339195	231245	107950	68.175	38338.6	27619.1	10719.5	72.04	85862.4	61228.5	24633.9	71.31	214994	142401	72592.7	66.235
173	47	1	1	-0.0791812	-14.25	28.04		307768	195978	111790	63.675	38338.6	32284.9	6053.66	84.21	103741	72681.3	31060.2	70.06	165688	91004.3	74684	54.925
174	47	0	0	-0.0791812	-6.375	26.23		495360	323374	171986	65.28	52715.5	39262.5	13453	74.48	127795	86785.7	41009.5	67.91	314849	197316	117533	62.67
175	45	1	1	-0.0791812	-4.25	26.42		371113	252518	118595	68.045	57507.8	45204	12303.8	78.605	102159	72451.4	29707.9	70.92	211446	134860	76585.7	63.78
176	44	0	0	-0.0791812	-5	27.02		322744	218880	103864	67.82	23961.6	17511.1	6450.46	73.08	97935.4	73324.2	24611.2	74.87	200847	128040	72807.2	63.75
177	45	1	1	-0.0791812	-5.5	26.83		438267	297631	140636	67.91	47923.2	35329	12594.2	73.72	100869	73795.8	27073.3	73.16	289475	189591	99883.2	65.495
178	45	0	1	-0.0791812	-1.875	26.45		326339	209879	116460	64.315	28753.9	26479.5	2274.44	92.09	76139.5	54005.8	22133.8	70.93	221445	129401	92043.7	58.435
179	41	0	1	-0.0791812	-8.25	26.85		356936	236498	120438	66.26	38338.6	31242.1	7096.47	81.49	51701.8	35265.8	16436	68.21	266895	169986	96909.7	63.69
180	40	1	1	-0.0791812	-10.125	26.8		360284	242458	117827	67.295	38338.6	35451.7	2886.89	92.47	68444.2	49748.6	18695.5	72.685	253501	157234	96267.2	62.025
181	38	0	1	-0.0791812	-4.5	26.86		383048	259430	123617	67.73	47923.2	40610.1	7313.08	84.74	103895	72227.8	31667.2	69.52	231229	146599	84630	63.4
182	38	0	0	-0.0791812	-5.75	27.64		216269	148500	67768.3	68.66	38338.6	30015.3	8323.3	78.29	36649	26328.6	10320.3	71.84	141281	92157.8	49123.5	65.23
183	38	1	1	0	-13.25	27.24		333681	223826	109855	67.08	28753.9	24052.7	4701.27	83.65	92098.6	69212.1	22886.5	75.15	212828	130570	82258.1	61.35
184	27	0	0	-0.176091	-2.25	26.89		515820	341545	174275	66.215	52715.5	44080.7	8634.8	83.62	83189.8	52318	30871.7	62.89	372388	240954	131434	64.705
185	28	0	1	-0.0791812	-6.25	26.31		321362	234056	87306.2	72.835	52715.5	42056.4	10659.1	79.78	62300.2	52438	9862.12	84.17	206346	139562	66784	67.635
186	25	0	1	-0.0791812	-6.75	27.85		344801	222121	122680	64.42	33546.2	31456.3	2089.93	93.77	87828.5	56034.6	31793.9	63.8	223427	134637	88789.7	60.26
187	23	1	1	-0.0791812	-6.5	26.51		411740	290796	120945	70.63	52715.5	43010.6	9704.93	81.59	119316	96861.1	22455.4	81.18	239708	150920	88787.9	62.96
188	18	0	0	0	-5	27.94		318106	210708	107397	66.24	52715.5	47217.3	5498.23	89.57	77322.2	57844.8	19477.5	74.81	188068	105572	82496	56.135
189	18	0	0	-0.176091	-4.875	27.08		438927	293222	145705	66.805	52715.5	43991.1	8724.42	83.45	93419.5	67280.7	26138.8	72.02	292792	181956	110837	62.145
